# Supplementary material for: Genetic Evolution of Antibiotic Resistance and Virulence Genes in Escherichia coli Isolates from a Chinese Hospital over a 12-Year Period
Source: Microorganisms. 2025 Apr 21;13(4):954. doi: 10.3390/microorganisms13040954 (PMC12029843; doi:10.3390/microorganisms13040954)
Supplement: Supplementary file 1 [file microorganisms-13-00954-s001.zip]

Archive with 6 entries (6 files):
- Fig S1.tif
- Fig S2.tif
- Fig S3.tif
- Legend for Figure S1 S2 Table S1.pdf
- microorganisms-3537074-Table S2 & S3.xlsx
- Table S1.xlsx
