# Supplementary material for: Genetic Evolution of Antibiotic Resistance and Virulence Genes in Escherichia coli Isolates from a Chinese Hospital over a 12-Year Period
Source: Microorganisms. 2025 Apr 21;13(4):954. doi: 10.3390/microorganisms13040954 (PMC12029843; doi:10.3390/microorganisms13040954)
Supplement: Supplementary file 1 [file microorganisms-13-00954-s001.zip › microorganisms-3537074-Table S2 & S3.xlsx]

## Sheet: Sheet2
Table S2: Distribution of MDR and Susceptible Strains by Phylogroup
Phylogroup	MDR (n)	Susceptible (n)	p-value (Fisher's Exact Test)
B2	24	19	0.005
D	26	3	<0.001
A	16	5	0.0003
F	12	4	0.0003
B1	6	3	0.585
C	1	1	1
G	1	0	0.45
Table S3: Top STs Associated with MDR
ST	MDR (n)	Susceptible (n)	p-value (Fisher's Exact Test)
131	15	6	0.036
648	7	1	0.259
38	7	1	0.259
405	6	0	0.012*
1177	3	1	0.523
