# Supplementary material for: Genetic Evolution of Antibiotic Resistance and Virulence Genes in Escherichia coli Isolates from a Chinese Hospital over a 12-Year Period
Source: Microorganisms. 2025 Apr 21;13(4):954. doi: 10.3390/microorganisms13040954 (PMC12029843; doi:10.3390/microorganisms13040954)
Supplement: Supplementary file 1 [file microorganisms-13-00954-s001.zip › Table S1.xlsx]

## Sheet: Sheet3
Sample	ST	Year	Phylogroup	O	H	source	Aminoglycosides			Antipseudomonal penicillins+β lactamase inhibitors		Carbapenems		Non-extended spectrum cephalosporins: 1st and 2nd generation cephalosporins		Extended-spectrum cephalosporins: 3rd and 4th generation cephalosporins			Cephamycins	Fluoroquinolones	Monobactams	Penicillins	Penicillin+β-lactamase inhibitors
							Amikacin	Gentamicin	Tobramycin	Ticarcillin clavulanic acid	Piperacillin tazobactam	Meropenem	Imipenem	Cefozolin	Cefuroxime	Ceftriaxone	Cefepime	Ceftazidime	Cefotetan	Ciprofloxacin	Amtrazumab	Ampicillin	Amoxicillin clavulanic acid	Ampicillin sulbactam
							AMK	GEN	TOB	TCC	TZP	MEM	IPM	CZO	CXM	CRO	FEP	CAZ	CTT	CIP	ATM	AMP	AMC	SAM
Eco_1	167	2004	A	101	9	Drain	64	32	32	64	16	-	1	64	64	-	8	2	-	8	4	64	32	-	MDR
Eco_2	131	2004	B2	25	4	secretion	4	32	32	128	128	-	1	64	64	-	16	4	-	8	8	64	64	-	MDR
Eco_4	648	2004	F	1	6	Sputum	16	32	32	32	8	-	1	64	64	-	16	2	-	8	4	64	16	-	MDR
Eco_5	405	2004	D	102	6	Sputum	32	32	32	128	32	-	1	64	64	-	64	16	-	8	64	64	32	-	MDR
Eco_6	648	2004	F	1	6	Sputum	32	32	32	64	64	-	1	64	64	-	64	16	-	8	64	64	32	-	MDR
Eco_7	405	2004	D	102	6	Sputum	16	32	32	64	16	-	4	64	64	-	16	4	-	8	16	64	16	-	MDR
Eco_8	648	2004	F	1	6	Urine	8	32	16	128	64	-	1	64	64	-	64	4	-	8	16	64	64	-	MDR
Eco_9	1177	2004	D	45	15	Urine	2	0.25_x001e_	0.5_x001e_	128	64	-	1	16	0.5_x001e_	-	1	0.5_x001e_	-	8	1	64	16	-	MDR
Eco_10	1177	2004	D	45	15	Urine	2	0.25_x001e_	0.5_x001e_	128	64	-	1	16	0.5_x001e_	-	1	0.5_x001e_	-	8	1	64	64	-	MDR
Eco_11	127	2004	B2	6	31	Urine	2	32	4	8	8	-	1	2	0.5_x001e_	-	1	0.5_x001e_	-	0.06_x001e_	1	64	4	-	S
Eco_12	131	2004	B2	25	4	Urine	4	32	8	16	4	-	1	4	0.5_x001e_	-	1	0.5_x001e_	-	8	1	64	16	-	MDR
Eco_13	95	2005	B2	1	7	Urine	2	16	8	8	4	-	1	4	-	1	1	1	4	4	1	32	-	8	MDR
Eco_14	167	2005	A	101	9	Sputum	2	16	16	128	8	-	1	64	-	64	64	8	4	4	16	32	-	32	MDR
Eco_16	405	2005	D	25	6	Blood	1	16	4	128	32	-	1	64	64	-	16	8	-	8	64	64	16	-	MDR
Eco_18	38	2005	D	1	15	Sputum	2	16	8	64	4	-	1	64	-	64	2	1	4	4	4	32	-	32	MDR
Eco_19	101	2005	B1	88	31	Bili	2	4	2	8	4	-	1	4	-	1	1	1	4	4	1	4	-	4	S
Eco_20	167	2005	A	101	9	Urine	2	1	1	8	4	-	1	4	-	1	1	1	4	4	1	32	-	4	S
Eco_21	354	2005	F	153	34	other	2	16	8	8	4	-	1	4	-	1	1	1	4	4	1	32	-	4	MDR
Eco_22	405	2005	D	102	6	Blood	4	32	8	128	8	-	0.5_x001e_	64	64	-	16	4	-	8	4	64	64	-	MDR
Eco_24	10	2005	A	101(100), 9(99.87)	9	Bili	0.5_x001e_	0.25_x001e_	0.25_x001e_	1	1	-	1	1	0.5_x001e_	-	1	0.5_x001e_	-	4	1	2	0.5_x001e_	-	S
Eco_26	131	2006	B2	25	4	other	2	16	8	8	4	-	1	4	-	1	1	1	4	4	1	32	-	8	MDR
Eco_27	359	2006	B1	8	17	Sputum	64	16	16	16	4	-	1	4	-	1	1	1	4	4	1	32	-	16	MDR
Eco_28	359	2006	B1	8	17	Sputum	64	16	16	16	4	-	1	4	-	8	1	1	4	4	1	32	-	16	MDR
Eco_30	46	2006	A	8	4	Sputum	2	16	4	128	4	-	1	64	-	64	16	4	4	4	16	32	-	32	MDR
Eco_31	69	2006	D	15	18	Blood	2	16	8	16	4	-	1	4	-	1	1	1	4	1	1	32	-	16	MDR
Eco_32	359	2006	B1	8	17	other	2	-	8	64	4	-	1	64	-	64	64	64	4	-	64	32	-	32	MDR
Eco_33	38	2006	D	86	18	secretion	2	16	2	32	4	-	1	64	-	16	2	1	4	0.5_x001e_	2	32	-	32	MDR
Eco_34	88	2006	C	NA	12	other	2	16	16	16	4	-	1	64	-	64	4	16	4	4	16	32	-	32	MDR
Eco_35	12	2007	B2	50(100%),2(99.9%)	5	Blood	4	1	1	8	4	-	1	4	-	4	1	1	4	0.25_x001e_	1	4	-	4	S
Eco_36	131	2007	B2	25	4	Blood	2	16	8	16	4	-	1	4	-	4	1	1	4	4	1	32	-	16	MDR
Eco_37	773	2007	A	11	52	secretion	2	16	16	64	4	-	1	64	-	64	2	2	4	4	2	32	-	32	MDR
Eco_38	156	2007	B1	51	40	Blood	2	1	1	16	4	-	1	64	-	32	2	4	4	0.5_x001e_	2	32	-	16	S
Eco_39	38	2007	D	1	15	Drain	2	16	8	16	4	-	1	64	-	64	2	1	4	4	2	32	-	32	MDR
Eco_40	38	2007	D	86	30	Blood	2	16	4	32	4	-	1	64	-	64	4	1	4	1	4	32	-	32	MDR
Eco_42	131	2007	B2	25	4	Drain	2	4	1	8	4	-	1	4	-	4	1	1	4	4	1	32	-	32	S
Eco_43	354	2007	F	11	4	Blood	2	16	8	16	4	-	1	64	-	64	2	1	4	4	2	32	-	32	MDR
Eco_45	38	2008	D	15	1	Blood	<2	<1	<1	16	<4	-	<1	<4	-	16	<1	<1	<4	>4	<1	>32	-	16	S
Eco_46	648	2008	F	1	6	Blood	<2	>16	8	32	<4	-	<1	>64	-	>64	8	16	<4	>4	32	>32	-	>32	MDR
Eco_47	131	2008	B2	16	5	secretion	<2	>16	4	64	<4	-	<1	>64	-	>64	2	<1	<4	1	2	>32	-	>32	MDR
Eco_48	131	2008	B2	16	5	Blood	<2	<1	<1	<8	<4	-	<1	<4	-	<1	<1	<1	<4	1	<1	>32	-	8	S
Eco_49	131	2008	B2	16	5	Blood	<2	>16	2	64	<4	-	<1	>64	-	>64	2	16	16	>4	16	>32	-	>32	MDR
Eco_50	405	2008	D	102	6	secretion	8	>16	>16	16	<4	-	<1	>64	-	32	2	<1	<4	>4	4	>32	-	>32	MDR
Eco_51	0	2008	unknown	12(100),7(100),154(100)	4(100),11(99.93),54(96.32)	Drain	<2	<1	<1	16	<4	-	<1	>64	-	>64	32	<1	<4	0.5_x001e_	2	>32	-	16	MDR
Eco_52	5908	2008	B1	181	16	Blood	<2	<1	<1	<8	<4	-	<1	-	<1	<1	<1	<1	-	0.5_x001e_	<1	-	-	-	S
Eco_53	0	2008	B1	181(100), 76(99.6)	19(99.95), 16(99.94)	secretion	<2	>16	8	16	<4	-	<1	>64	-	16	<1	16	<4	>4	2	>32	-	>32	MDR
Eco_54	5019	2008	A	86	10	Blood	<2	>16	8	<8	<4	-	<1	<4	-	<1	<1	<1	<4	2	<1	>32	-	16	MDR
Eco_55	12	2008	B2	4	1	secretion	<2	>16	4	>128	<4	-	<1	32	-	<1	<1	<1	<4	>4	<1	>32	-	>32	MDR
Eco_56	131	2008	B2	25	4	Blood	<2	>16	>16	16	<4	-	<1	>64	-	>64	<1	<1	<4	2	2	>32	-	16	MDR
Eco_57	155	2008	B1	30,8	25	Blood	4	<1	<1	16	<4	-	<1	>64	-	>64	4	4	<4	<0.25	16	>32	-	>32	MDR
Eco_58	62	2008	F	7	45	Blood	<2	>16	8	<8	<4	-	<1	<4	-	2	<1	<1	<4	<0.25	<1	>32	-	4	S
Eco_59	38	2008	D	45	30	secretion	<2	>16	<1	16	<4	-	<1	<4	-	<1	<1	<1	<4	2	<1	>32	-	8	MDR
Eco_60	457	2008	F	11	25	Blood	4	>16	>16	64	<4	-	<1	>64	-	>64	>64	16	<4	>4	>64	>32	-	>32	MDR
Eco_61	69	2008	D	15	18	other	-	-	-	-	-	-	-	-	-	-	-	-	-	-	-	-	-	-	-
Eco_62	90	2008	C	8	9	other	-	-	-	-	-	-	-	-	-	-	-	-	-	-	-	-	-	-	-
Eco_63	12	2009	B2	4	5	Blood	<2	<1	<1	<8	<4	-	<1	<4	-	<1	<1	<1	<4	1	<1	<2	-	<2	S
Eco_64	0	2009	B2	25	4	secretion	<2	>16	8	>128	8	-	<1	>64	-	>64	32	4	<4	2	>64	>32	-	>32	MDR
Eco_65	167	2009	A	101	9	Blood	>64	2	>16	>128	8	-	<1	>64	-	>64	32	32	<4	>4	>64	>32	-	>32	MDR
Eco_66	3177	2009	F	1	6	Blood	<2	>16	4	64	<4	-	<1	>64	-	>64	16	>64	<4	>4	>64	>32	-	>32	MDR
Eco_67	393	2009	D	15	1	Blood	<2	>16	2	16	<4	-	<1	>64	-	>64	4	16	<4	>4	32	>32	-	16	MDR
Eco_68	393	2009	D	15	1	Bili	<2	>16	8	32	<4	-	<1	>64	-	<1	<1	<1	<4	>4	<1	>32	-	>32	MDR
Eco_69	73	2009	B2	6	1	Ascites	<2	<1	<1	<8	<4	-	<1	<4	-	<1	<1	<1	<4	<0.25	<1	>8	-	<2	S
Eco_70	681	2009	B2	8	10	Blood	<2	<1	<1	<8	<4	-	<1	<4	-	<1	<1	<1	<4	<0.25	<1	<2	-	<2	S
Eco_71	131	2009	B2	25	4	Bili	4	<1	<1	32	<4	-	<1	16	-	<1	<1	<1	<4	>4	<1	>32	-	>32	MDR
Eco_72	69	2009	D	17/44/77	19	secretion	<2	<1	<1	16	<4	-	<1	>64	-	>64	2	<1	<4	<0.25	2	>32	-	16	MDR
Eco_73	131	2009	B2	25	4	Blood	<2	>16	4	<8	<4	-	<1	<4	-	<1	<1	<1	<4	>4	<1	>32	-	8	MDR
Eco_74	10	2010	A	19	4	Ascites	<2	>16	8	16	<4	-	<1	<4	-	<1	<1	<1	<4	<0.25	<1	>32	-	8	S
Eco_75	0	2010	A	101	9	Sputum	<2	>16	>16	64	<4	-	<1	>64	-	>64	4	4	<4	>4	>64	>32	-	>32	MDR
Eco_76	38	2010	D	153	18	Ascites	<2	<1	<1	-	<4	-	<1	>64	-	>64	32	4	<4	0.5_x001e_	16	>32	-	>32	MDR
Eco_78	617	2010	A	101	10	Drain	>8	<=.5	8	>128	8	-	<=.5	>64	-	>64	4	4	<=2	>4	16	>32	-	>32	MDR
Eco_79	3177	2010	F	1	6	secretion	<2	<1	<1	-	<4	-	<1	>64	-	>64	32	16	<4	>4	>64	>32	-	16	MDR
Eco_80	73	2010	B2	6	1	Bili	<2	<1	<1	-	<4	-	<1	<4	-	<1	<1	<1	<4	<0.25	<1	<2	-	<2	S
Eco_82	73	2010	B2	50(100), 2(99.9)	1	Blood	4	<1	<1	-	<4	-	<1	<4	-	<1	<1	<1	<4	<0.25	<1	<2	-	<2	S
Eco_83	2179	2010	B1	9	9	other	-	-	-	-	-	-	-	-	-	-	-	-	-	-	-	-	-	-	-
Eco_85	4100	2011	D	11	1	Blood	<2	>16	8	-	<4	<0.25	<1	>64	-	>64	<1	<1	<4	>4	<1	>32	-	>32	MDR
Eco_86	648	2011	F	153	6	Urine	<2	<1	<1	-	<4	<0.25	-	<4	-	<1	-	-	<4	>4	<1	8	-	4	S
Eco_87	4243	2011	D	17/44, 17/77	45	Urine	<2	>16	4	-	<4	<0.25	<1	>64	-	>64	2	16	32	<0.25	>64	>32	-	>32	MDR
Eco_88	131	2011	B2	25	4	Urine	<2	<1	<1	-	<4	<0.25	<1	<4	-	<1	<1	<1	<4	>4	<1	<2	-	<2	S
Eco_89	1290	2011	A	NA	19	Ascites	<2	<1	<1	-	8	<0.25	<1	>64	-	<1	<1	<1	<4	>4	<1	>32	-	>32	MDR
Eco_90	167	2011	A	101	9	Ascites	4	<1	>16	-	8	<0.25	<1	>64	-	>64	2	16	<4	>4	16	>32	-	>32	MDR
Eco_91	131	2011	B2	16	5	secretion	<2	>16	8	-	<4	<0.25	<1	<4	-	<1	<1	<1	<4	>4	<1	>32	-	16	MDR
Eco_92	131	2011	B2	25	4	other	<2	<1	<1	-	<4	<0.25	<1	<4	-	<1	<1	<1	<4	<0.25	<1	16	-	4	S
Eco_93	648	2011	F	1	6	Ascites	<2	>16	>16	-	64	<0.25	<1	>64	-	<1	<1	<1	<4	>4	<1	>32	-	>32	MDR
Eco_94	648	2011	F	1	6	other	-	-	-	-	-	-	-	-	-	-	-	-	-	-	-	-	-	-	-
Eco_95	648	2011	F	1	6	other	<2	>16	>16	-	<4	<0.25	<1	>64	-	>64	2	16	<4	>4	16	>32	-	16	MDR
Eco_96	2115	2011	A	8	4	Pleural-effusion	4	>16	>16	-	8	<0.25	<1	>64	-	>64	8	16	<4	>4	>64	>32	-	>32	MDR
Eco_97	4702	2012	B2	4	5	Blood	<2	<1	<1	-	<4	<0.25	<1	>64	-	>64	2	<1	<4	<0.25	4	>32	-	>32	MDR
Eco_98	155	2012	B1	184	51	Ascites	<2	<1	<1	-	<4	<0.25	<1	>64	-	>64	2	4	<4	>4	>64	>32	-	>32	MDR
Eco_100	117	2012	G	24	4	Ascites	<2	>16	>16	-	<4	<0.25	<1	>64	-	>64	16	16	<4	0.5_x001e_	>64	>32	-	>32	MDR
Eco_101	95	2012	B2	50(100), 2(99.9)	7	Blood	4	>16	>16	-	<4	<0.25	<1	<4	-	<1	<1	<1	<4	1	<1	>32	-	>32	MDR
Eco_102	69	2012	D	15	18	Blood	<2	>16	8	-	<4	<0.25	<1	<4	-	<1	<1	<1	<4	1	<1	>32	-	16	MDR
Eco_103	69	2012	D	17/44/77	18	other	-	-	-	-	-	-	-	-	-	-	-	-	-	-	-	-	-	-	-
Eco_104	131	2012	B2	25	4	Ascites	-	-	-	-	-	-	-	-	-	-	-	-	-	-	-	-	-	-	-
Eco_105	131	2012	B2	16	5	Blood	<2	<1	<1	-	<4	<0.25	<1	32	-	2	<1	4	<4	1	<1	>32	-	8	S
Eco_106	73	2012	B2	50(100), 2(99.9)	1	Blood	4	<1	<1	-	<4	<0.25	<1	<4	-	<1	<1	<1	<4	0.5_x001e_	<1	<2	-	<2	S
Eco_107	1177	2012	D	1	15	Blood	-	-	-	-	-	-	-	-	-	-	-	-	-	-	-	-	-	-	-
Eco_108	10	2012	A	101	10	Blood	>64	>16	>16	-	<4	<0.25	<1	>64	-	16	2	4	<4	>4	16	>32	-	>32	MDR
Eco_109	10	2013	A	101	10	Blood	<2	<1	<1	-	<4	<0.25	<1	<4	-	4	<1	<1	<4	1	<1	>32	-	16	S
Eco_110	964	2013	D	102	6	Blood	>64	>16	>16	-	8	<0.25	<1	>64	-	>64	>64	>64	<4	>4	>64	>32	-	>32	MDR
Eco_111	69	2013	D	15	18	Blood	-	-	-	-	-	-	-	-	-	-	-	-	-	-	-	-	-	-	-
Eco_112	69	2013	D	17/44/77	45	Urine	<2	>16	8	-	<4	<0.25	<1	<4	-	4	<1	<1	<4	0.5_x001e_	<1	>32	-	>32	MDR
Eco_113	73	2013	B2	50(100), 2(99.9)	1	Blood	<2	>16	8	-	<4	<0.25	<1	>64	-	>64	2	<1	<4	0.5_x001e_	2	>32	-	>32	MDR
Eco_114	131	2013	B2	16	5	Pleural-effusion	-	-	-	-	-	-	-	-	-	-	-	-	-	-	-	-	-	-	-
Eco_115	0	2013	B2	1	7	Drain	<2	<1	8	-	8	<0.25	<1	<4	-	4	<1	<1	<4	>4	<1	>32	-	>32	S
Eco_116	73	2013	B2	50(100), 2(99.9)	1	Blood	<2	>16	8	-	<4	<0.25	<1	<4	-	<1	<1	<1	<4	<0.25	<1	>32	-	16	S
Eco_117	131	2013	B2	16	5	Blood	-	-	-	-	-	-	-	-	-	-	-	-	-	-	-	-	-	-	-
Eco_118	131	2013	B2	25	4	Blood	<2	>16	8	-	<4	<0.25	<1	>64	-	>64	2	4	<4	>4	16	>32	-	8	MDR
Eco_119	1193	2013	B2	75	5	Blood	4	<1	8	-	<4	<0.25	<1	>64	-	>64	<1	<1	<4	>4	<1	>32	-	>32	MDR
Eco_120	69	2013	D	25	18	Ascites	-	-	-	-	-	-	-	-	-	-	-	-	-	-	-	-	-	-	-
Eco_121	131	2014	B2	25	4	Blood	-	-	-	-	-	-	-	-	-	-	-	-	-	-	-	-	-	-	-
Eco_122	12	2014	B2	4	1	Blood	<2	<1	<1	-	<4	<0.25	1	<1	-	<1	<1	<4	<4	2	<1	>32	-	16	S
Eco_123	131	2014	B2	25	4	Blood	<2	<1	<1	-	<4	<0.25	>8	<1	-	4	2	<4	>64	>4	4	>32	-	16	MDR
Eco_124	73	2014	B2	50(98.65), 2(98.13)	1	Blood	<2	<1	<1	-	<4	<0.25	1	<1	-	<1	<1	<4	<4	<0.25	<1	<2	-	<2	S
Eco_125	1177	2014	D	45	15	Blood	<2	<1	<1	-	<4	<0.25	4	<1	-	<1	<1	<4	<4	>4	<1	>32	-	>32	MDR
Eco_126	744	2014	A	101(100), 9(99.31)	9	Blood	<2	>16	<1	-	<4	<0.25	>8	>16	-	<1	<1	<4	<4	>4	<1	>32	-	8	MDR
Eco_127	131	2014	B2	16	5	Blood	4	>16	<1	-	<4	<0.25	>8	>16	-	<1	4	<4	>64	>4	4	>32	-	>32	MDR
Eco_128	1193	2014	B2	75	5	Blood	<2	<1	<1	-	<4	<0.25	>8	<1	-	<1	<1	<4	<4	>4	<1	>32	-	16	MDR
Eco_129	131	2014	B2	16	5	other	-	-	-	-	-	-	-	-	-	-	-	-	-	-	-	-	-	-	-
Eco_130	131	2014	B2	25	4	Blood	4	>16	8	-	<4	<0.25	<1	>64	-	>64	2	16	<4	>4	16	>32	-	>32	MDR
Eco_131	131	2014	B2	25	4	Blood	<2	<1	<1	-	<4	<0.25	<1	<4	-	4	<1	<1	<4	<0.25	<1	<2	-	<2	S
Eco_132	648	2014	F	86	6	Ascites	<2	<1	<1	-	8	<0.25	<1	32	-	32	<1	2	<4	>4	<1	>32	-	>32	MDR
Eco_133	393	2014	D	15	1	Blood	<2	<1	<1	-	<4	<0.25	<1	>64	-	>64	<1	4	<4	>4	4	>32	-	8	MDR
Eco_134	3897	2014	A	NA	19	Blood	-	-	-	-	-	-	-	-	-	-	-	-	-	-	-	-	-	-	-
Eco_135	410	2015	C	NA	9	Blood	<2	<1	<1	-	<4	<0.25	<1	<4	-	<1	<1	<1	<4	>4	<1	>32	-	16	S
Eco_136	405	2015	D	102	6	Blood	>64	>16	>16	-	64	<0.25	<1	>64	-	>64	>64	>64	16	>4	>64	>32	-	>32	MDR
Eco_137	38	2015	D	51	40	Blood	<2	>16	4	-	<4	<0.25	<1	>64	-	>64	<1	<1	<4	1	<1	>32	-	>32	MDR
Eco_138	62	2015	F	25	45	Blood	<2	>16	8	-	<4	<0.25	<1	<4	-	<1	<1	<1	<4	<0.25	<1	>32	-	8	S
Eco_139	62	2015	F	25	45	Blood	<2	>16	8	-	<4	<0.25	<1	<4	-	<1	<1	<1	<4	<0.25	<1	>32	-	4	S
Eco_140	69	2015	D	17/44/77	18	Blood	<2	<1	<1	-	<4	<0.25	<1	<4	-	<1	<1	<1	<4	0.5_x001e_	<1	<2	-	<2	S
Eco_141	131	2015	B2	16	5	Blood	<2	>16	8	-	<4	<0.25	<1	<4	-	<1	<1	<1	<4	>4	<1	>32	-	>32	MDR
Eco_142	73	2015	B2	6	1	Blood	<2	<1	<1	-	<4	<0.25	<1	<4	-	<1	<1	<1	<4	<0.25	<1	>32	-	>32	S
Eco_143	1193	2015	B2	75	5	Blood	<2	>16	8	-	<4	<0.25	<1	<4	-	<1	<1	<1	<4	>4	<1	>32	-	16	MDR
Eco_144	773	2015	A	NA	52	Blood	<2	>16	8	-	<4	<0.25	<1	<4	-	<1	<1	<1	<4	>4	<1	>32	-	16	MDR
Eco_145	10	2015	A	70	40	Blood	<2	<1	<1	-	<4	<0.25	<1	>64	-	>64	2	16	<4	<0.25	16	>32	-	16	MDR
Eco_146	6215	2015	A	9	4	Blood	<2	<1	<1	-	<4	<0.25	<1	<4	-	<1	<1	<1	<4	<0.25	<1	<2	-	<2	S
Eco_147	69	2015	D	15	18	Blood	<2	>16	8	-	<4	<0.25	<1	<4	-	<1	<1	<1	<4	<0.25	<1	>32	-	16	S
Eco_148	2197	2015	A	NA	26	Blood	<2	>16	<1	-	<4	<0.25	<1	>64	-	>64	4	16	<4	>4	32	>32	-	>32	MDR
Eco_149	38	2015	D	50(100), 2(99.79)	30	other	-	-	-	-	-	-	-	-	-	-	-	-	-	-	-	-	-	-	-
-': not tested
